# Supplementary material for: Cost-effectiveness analysis of a maternal pneumococcal vaccine in low-income, high-burden settings such as Sierra Leone
Source: PLOS Glob Public Health. 2023 Aug 24;3(8):e0000915. doi: 10.1371/journal.pgph.0000915 (PMC10449127; doi:10.1371/journal.pgph.0000915)
Supplement: S1 Table — (XLSX) [file pgph.0000915.s002.xlsx]

## Sheet: Sheet1
Outcome	DALYs
Death	55.92 (0% discounting)
	27.11 (3% discounting)
	18.78 (5% discounting)
Lifelong meningitis sequalae	7.5 (0% discounting)
	3.6 (3% discounting)
	2.5 (5% discounting)
Non-fatal invasive pneumococcal disease	0.0036
Non-fatal non-invasive pneumococcal disease	0.0014
