# Supplementary material for: Cost-effectiveness analysis of a maternal pneumococcal vaccine in low-income, high-burden settings such as Sierra Leone
Source: PLOS Glob Public Health. 2023 Aug 24;3(8):e0000915. doi: 10.1371/journal.pgph.0000915 (PMC10449127; doi:10.1371/journal.pgph.0000915)
Supplement: S2 Table — Outcomes presented for as the mean result over 1,000 simulations for 100,000 children. (XLSX) [file pgph.0000915.s003.xlsx]

## Sheet: Sheet1
	Without maternal vaccine	With maternal vaccine	Difference
Incidence of health outcomes
Cases	102985	91613	11372
Invasive pneumococcal disease	1935	1549	386
Pneumococcal meningitis	78	57	21
Pneumococcal pneumonia	1650	1325	325
Pneumococcal-attributable hospitalisation	1296	1037	259
Death	243	187	56
Direct medical costs
Pneumococcal meningitis	13435	9753	3682
Pneumococcal pneumonia	270711	217489	53222
Outpatient	4622	3406	1216
Home care	742	547	195
Direct non-medical costs
Pneumococcal meningitis	101	74	27
Pneumococcal pneumonia	952	766	186
Outpatient	638	470	168
Home care	0	0	0
Productivity loss
Caregiver of infant with pneumococcal meningitis	2181	1580	601
Caregiver of infant with pneumococcal pneumonia	32174	25880	6294
Premature mortality	3224048	2479043	745005
Maternal vaccine costs	0	953717	-953717
Net cost (healthcare perspective)	289510	1184913	-895403
Net cost (societal perspective)	3549604	3692725	-143121
